# Supplementary material for: Structural Aspects of E. coli Type II Asparaginase in Complex with Its Secondary Product L-Glutamate
Source: Int J Mol Sci. 2022 May 25;23(11):5942. doi: 10.3390/ijms23115942 (PMC9180372; doi:10.3390/ijms23115942)
Supplement: Supplementary file 1 [file ijms-23-05942-s001.zip]

Archive with 1 entries (1 files):
- ijms-1716149-supplementary.pdf
